# Supplementary material for: Plasma Extracellular Vesicle α-Synuclein Level in Patients with Parkinson’s Disease
Source: Biomolecules. 2021 May 17;11(5):744. doi: 10.3390/biom11050744 (PMC8155846; doi:10.3390/biom11050744)
Supplement: Supplementary file 1 [file biomolecules-11-00744-s001.zip]

Archive with 1 entries (1 files):
- biomolecules-1192799-supplementary.pdf
